# Supplementary material for: Body Composition Trend in Slovene Adults: A Two-Year Follow-Up
Source: Nutrients. 2024 Nov 28;16(23):4123. doi: 10.3390/nu16234123 (PMC11644650; doi:10.3390/nu16234123)
Supplement: Supplementary file 1 [file nutrients-16-04123-s001.zip]

Archive with 1 entries (1 files):
- nutrients-3309585-supplementary.pdf
